# Supplementary material for: Knockdown of CENPK inhibits cell growth and facilitates apoptosis via PTEN‐PI3K‐AKT signalling pathway in gastric cancer
Source: J Cell Mol Med. 2021 Aug 12;25(18):8890–903. doi: 10.1111/jcmm.16850 (PMC8435434; doi:10.1111/jcmm.16850)
Supplement: Supplementary file 1 — Table S1 [file JCMM-25-8890-s002.xls]

## Sheet: Sheet1
Table S1 Patients and tumor characteristics in the CENPK high expression group and the low expression group.
Characteristics		No. of patients		CENPK expression
				High	Low
				（N=62）	（N=201）
Age (years)
<65		114		25	89
≥65		149		37	112
Gender
Female		100		18	82
Male		163		44	119
Subdivision
Cardia		61		11	50
Non-cardia		189		49	140
Not otherwise specified		13		2	11
Histological_type
Intestinal type		119		31	88
Diffuse type		44		9	35
Not otherwise specified		100		22	78
Histologic grade
Grade 1-2		111		23	88
Grade 3		152		39	113
MSI status
MSS/MSI-L		217		54	163
MSI-H		46		8	38
Tumor stage
Stage I-II		115		27	88
Stage III-IV		148		35	113
Pathological stage T
T1-T2		69		11	58
T3-T4		194		51	143
Lymph node metastasis
No		84		21	63
Yes		179		41	138
Distant metastasis
No		248		58	190
Yes		15		4	11
