# Supplementary material for: Knockdown of CENPK inhibits cell growth and facilitates apoptosis via PTEN‐PI3K‐AKT signalling pathway in gastric cancer
Source: J Cell Mol Med. 2021 Aug 12;25(18):8890–903. doi: 10.1111/jcmm.16850 (PMC8435434; doi:10.1111/jcmm.16850)
Supplement: Supplementary file 2 — Table S2 [file JCMM-25-8890-s001.xls]

## Sheet: Sheet1
Table S2. Top 500 co-expressed genes of CENPK
Symbol	Correlation coefficient	P-value	ABS correlation coefficient
CCNB1	0.716552	5.28783e-60	0.716552
RAD51AP1	0.693587	8.48164e-55	0.693587
CDK1	0.689454	6.50844e-54	0.689454
DEPDC1B	0.679523	7.59669e-52	0.679523
PTTG1	0.677209	2.24257e-51	0.677209
NCAPG	0.675676	4.5672e-51	0.675676
PCLAF	0.673047	1.53251e-50	0.673047
MAD2L1	0.671715	2.81535e-50	0.671715
RRM2	0.670491	4.91078e-50	0.670491
NUSAP1	0.665613	4.39177e-49	0.665613
EZH2	0.665275	5.10212e-49	0.665275
PCNA	0.662102	2.07147e-48	0.662102
SRSF2	0.654979	4.52388e-47	0.654979
SPC25	0.654792	4.90087e-47	0.654792
KIF18A	0.654464	5.63721e-47	0.654464
RFC4	0.652665	1.21036e-46	0.652665
HMMR	0.651777	1.76164e-46	0.651777
MND1	0.651169	2.27533e-46	0.651169
PLK4	0.649047	5.53967e-46	0.649047
CENPH	0.648107	8.1984e-46	0.648107
ORC6	0.641326	1.32974e-44	0.641326
ZWINT	0.631842	5.8302e-43	0.631842
CHEK1	0.63051	9.8135e-43	0.63051
DLGAP5	0.627781	2.8289e-42	0.627781
PARPBP	0.622856	1.86108e-41	0.622856
RAD51	0.622361	2.24528e-41	0.622361
CDC45	0.62067	4.24955e-41	0.62067
KIF11	0.619721	6.06842e-41	0.619721
BUB1B	0.617991	1.15846e-40	0.617991
HNRNPA2B1	0.61776	1.26222e-40	0.61776
SRSF3	0.617536	1.37201e-40	0.617536
CENPU	0.617415	1.43535e-40	0.617415
E2F7	0.612299	9.45085e-40	0.612299
HELLS	0.612266	9.56451e-40	0.612266
UBE2T	0.612186	9.84689e-40	0.612186
DHFR	0.611819	1.12589e-39	0.611819
KIF15	0.611361	1.33013e-39	0.611361
POLE2	0.611053	1.48739e-39	0.611053
TMPO	0.610713	1.68331e-39	0.610713
SGO2	0.608006	4.47538e-39	0.608006
CCNB2	0.607425	5.51302e-39	0.607425
CDC25C	0.606502	7.67199e-39	0.606502
LMNB1	0.605952	9.33897e-39	0.605952
DTL	0.605901	9.50862e-39	0.605901
ITGB3BP	0.605204	1.21899e-38	0.605204
BRIP1	0.603682	2.09282e-38	0.603682
ZBTB4	-0.603072	2.59658e-38	0.603072
CCNA2	0.602805	2.85306e-38	0.602805
FBXO5	0.60236	3.33803e-38	0.60236
RAD54B	0.600511	6.39048e-38	0.600511
TYMS	0.59988	7.96865e-38	0.59988
SKA3	0.596105	2.95243e-37	0.596105
HMGB2	0.595993	3.06936e-37	0.595993
PBK	0.595874	3.19756e-37	0.595874
KNTC1	0.5952	4.03143e-37	0.5952
ASF1B	0.593815	6.48235e-37	0.593815
MELK	0.592536	1.00275e-36	0.592536
SLF1	0.591964	1.21835e-36	0.591964
H2AFZ	0.591011	1.68293e-36	0.591011
TNS2	-0.590391	2.07569e-36	0.590391
NDC80	0.587748	5.05e-36	0.587748
HJURP	0.587694	5.14187e-36	0.587694
GINS1	0.58671	7.14358e-36	0.58671
TNS1	-0.585984	9.09818e-36	0.585984
CKS2	0.585439	1.09045e-35	0.585439
CDC7	0.584139	1.678e-35	0.584139
RFC3	0.583874	1.83172e-35	0.583874
SRSF7	0.583417	2.12966e-35	0.583417
ESCO2	0.583047	2.40589e-35	0.583047
RFC5	0.582988	2.45304e-35	0.582988
KIAA1524	0.58213	3.25335e-35	0.58213
CKAP2L	0.582061	3.32771e-35	0.582061
BUB1	0.581209	4.3995e-35	0.581209
NUF2	0.579632	7.36116e-35	0.579632
CLSPN	0.577816	1.32718e-34	0.577816
MZT1	0.576947	1.75705e-34	0.576947
CENPE	0.576687	1.91106e-34	0.576687
DONSON	0.575651	2.66685e-34	0.575651
SGO1	0.574749	3.56069e-34	0.574749
KNL1	0.574572	3.76855e-34	0.574572
CENPA	0.574556	3.78778e-34	0.574556
DNA2	0.573852	4.74316e-34	0.573852
TRA2B	0.572359	7.62946e-34	0.572359
ARHGAP11A	0.571018	1.16692e-33	0.571018
FAM111B	0.570952	1.19131e-33	0.570952
GINS2	0.57032	1.45452e-33	0.57032
TTK	0.570026	1.59572e-33	0.570026
EXOSC8	0.56927	2.02415e-33	0.56927
DBF4	0.568601	2.49719e-33	0.568601
KIF14	0.567994	3.01911e-33	0.567994
WDR76	0.567783	3.22531e-33	0.567783
KIF23	0.567433	3.59846e-33	0.567433
EXO1	0.564951	7.78498e-33	0.564951
SRSF1	0.5648	8.15563e-33	0.5648
MEF2D	-0.56439	9.26e-33	0.56439
ASPM	0.563047	1.40079e-32	0.563047
SNRPG	0.563006	1.41864e-32	0.563006
NATD1	-0.562442	1.68702e-32	0.562442
ARL6IP6	0.560736	2.84386e-32	0.560736
PRIM1	0.560071	3.48347e-32	0.560071
TROAP	0.559089	4.69422e-32	0.559089
POLQ	0.557924	6.68199e-32	0.557924
KIF20A	0.557312	8.03772e-32	0.557312
MCM10	0.55669	9.69495e-32	0.55669
CENPI	0.556564	1.00693e-31	0.556564
ZGRF1	0.556462	1.03841e-31	0.556462
XRCC2	0.554097	2.1092e-31	0.554097
LRR1	0.552927	2.9883e-31	0.552927
TPX2	0.552921	2.99365e-31	0.552921
KIF2C	0.552862	3.04668e-31	0.552862
CDCA5	0.552534	3.35813e-31	0.552534
DIAPH3	0.552398	3.49614e-31	0.552398
CDCA8	0.552373	3.5223e-31	0.552373
WDHD1	0.552217	3.68987e-31	0.552217
DSN1	0.551976	3.96279e-31	0.551976
CHAF1B	0.551814	4.15743e-31	0.551814
TECPR2	-0.550555	6.03193e-31	0.550555
NCAPH	0.550174	6.74743e-31	0.550174
MMS22L	0.550169	6.75697e-31	0.550169
CSTF3	0.549861	7.3985e-31	0.549861
FEN1	0.549483	8.26978e-31	0.549483
MCM6	0.548482	1.1091e-30	0.548482
UBE2C	0.548256	1.18489e-30	0.548256
PSMA1	0.547935	1.30164e-30	0.547935
CBX7	-0.546764	1.83139e-30	0.546764
FANCI	0.544632	3.39949e-30	0.544632
H2AFY	0.543485	4.73367e-30	0.543485
CBX3	0.543334	4.94311e-30	0.543334
TIPIN	0.542838	5.70106e-30	0.542838
SPC24	0.542295	6.66214e-30	0.542295
RAN	0.54182	7.63477e-30	0.54182
ORC1	0.540881	9.98565e-30	0.540881
CDCA2	0.540524	1.10559e-29	0.540524
ZWILCH	0.539582	1.44566e-29	0.539582
KIF18B	0.539165	1.62757e-29	0.539165
PRR11	0.538756	1.82769e-29	0.538756
KANK2	-0.538506	1.96212e-29	0.538506
MCM4	0.538404	2.01955e-29	0.538404
RACGAP1	0.537878	2.34359e-29	0.537878
SPDL1	0.537699	2.46506e-29	0.537699
NEK2	0.537551	2.57033e-29	0.537551
KIF4A	0.537081	2.93476e-29	0.537081
MRVI1	-0.536171	3.79079e-29	0.536171
TTC28	-0.536163	3.79923e-29	0.536163
ATAD2	0.534993	5.2757e-29	0.534993
RPA3	0.534781	5.59807e-29	0.534781
AURKB	0.534769	5.61596e-29	0.534769
NUP37	0.534765	5.62271e-29	0.534765
DSCC1	0.534682	5.7546e-29	0.534682
CEP55	0.53446	6.12305e-29	0.53446
CENPF	0.533672	7.62836e-29	0.533672
PTGES3	0.533024	9.13817e-29	0.533024
MID2	-0.53289	9.48422e-29	0.53289
MTFR2	0.531969	1.22443e-28	0.531969
VRK1	0.531934	1.2364e-28	0.531934
NEIL3	0.531514	1.38891e-28	0.531514
UHRF1	0.531482	1.40133e-28	0.531482
SKA1	0.529892	2.17293e-28	0.529892
OIP5	0.52963	2.33553e-28	0.52963
RAI2	-0.529506	2.41653e-28	0.529506
ADCY5	-0.529427	2.46946e-28	0.529427
SLC2A4	-0.528941	2.82205e-28	0.528941
CHAF1A	0.528892	2.86042e-28	0.528892
TNXB	-0.528311	3.35381e-28	0.528311
NFATC4	-0.5279	3.7528e-28	0.5279
BIRC5	0.527033	4.75449e-28	0.527033
CENPW	0.526783	5.09079e-28	0.526783
CENPN	0.52648	5.52791e-28	0.52648
SPAG5	0.526078	6.16691e-28	0.526078
SHCBP1	0.525714	6.80639e-28	0.525714
PBXIP1	-0.525575	7.06942e-28	0.525575
GPR146	-0.524524	9.39491e-28	0.524524
EXOSC9	0.523497	1.23981e-27	0.523497
SRSF10	0.52344	1.25873e-27	0.52344
KNSTRN	0.523271	1.3173e-27	0.523271
GREM2	-0.522742	1.51881e-27	0.522742
ANLN	0.52166	2.03052e-27	0.52166
CKAP2	0.521329	2.21825e-27	0.521329
DAAM2	-0.521114	2.34999e-27	0.521114
DEPDC1	0.521071	2.37707e-27	0.521071
FANCL	0.521019	2.41052e-27	0.521019
SLBP	0.5206	2.69564e-27	0.5206
CDKN3	0.520584	2.70686e-27	0.520584
FGFR1	-0.520451	2.80481e-27	0.520451
CTIF	-0.51993	3.22225e-27	0.51993
MAMDC2	-0.51983	3.30957e-27	0.51983
CBFB	0.518849	4.29523e-27	0.518849
USP1	0.518623	4.55978e-27	0.518623
HPRT1	0.518543	4.65787e-27	0.518543
FANCD2	0.518425	4.80637e-27	0.518425
DEK	0.518016	5.35546e-27	0.518016
GTSE1	0.51777	5.716e-27	0.51777
CDC25A	0.517702	5.819e-27	0.517702
ZER1	-0.516935	7.12581e-27	0.516935
LSM5	0.516893	7.20482e-27	0.516893
FAM72A	0.516593	7.7978e-27	0.516593
KIFC1	0.516371	8.26593e-27	0.516371
BRCA1	0.516285	8.45446e-27	0.516285
ARHGEF17	-0.515789	9.63347e-27	0.515789
BOC	-0.515213	1.12029e-26	0.515213
HSPE1	0.514755	1.26334e-26	0.514755
RBL1	0.513734	1.6493e-26	0.513734
RANBP1	0.513653	1.68459e-26	0.513653
GINS3	0.513368	1.81477e-26	0.513368
LMOD1	-0.513366	1.8157e-26	0.513366
RAD54L	0.512927	2.03517e-26	0.512927
HMGB3	0.512858	2.07228e-26	0.512858
METTL24	-0.512531	2.25585e-26	0.512531
NCAPG2	0.512444	2.30774e-26	0.512444
ECT2	0.512164	2.48139e-26	0.512164
HDAC5	-0.512079	2.53705e-26	0.512079
PDE2A	-0.511047	3.31431e-26	0.511047
BHMT2	-0.51095	3.39856e-26	0.51095
SMC4	0.510443	3.87405e-26	0.510443
RBPMS2	-0.510192	4.13268e-26	0.510192
PSMA4	0.510037	4.30098e-26	0.510037
SAAL1	0.509869	4.49134e-26	0.509869
CENPM	0.509679	4.71692e-26	0.509679
LSM8	0.509663	4.73668e-26	0.509663
DENR	0.509376	5.09861e-26	0.509376
NASP	0.509094	5.48192e-26	0.509094
FANCB	0.508586	6.24577e-26	0.508586
JPH2	-0.508419	6.51962e-26	0.508419
FYCO1	-0.507714	7.80864e-26	0.507714
CCDC150	0.507681	7.8743e-26	0.507681
PRIM2	0.507572	8.09717e-26	0.507572
KPNA2	0.506869	9.68925e-26	0.506869
DACT3	-0.505671	1.31434e-25	0.505671
CRY2	-0.505607	1.33591e-25	0.505607
CCNE2	0.50554	1.35884e-25	0.50554
ZNF367	0.505161	1.49597e-25	0.505161
MRGPRF	-0.504611	1.7193e-25	0.504611
RNASEH2A	0.50388	2.06836e-25	0.50388
WDR62	0.503595	2.22271e-25	0.503595
SMC2	0.503497	2.27856e-25	0.503497
NHSL2	-0.503284	2.40399e-25	0.503284
ZBTB47	-0.502968	2.60352e-25	0.502968
SNED1	-0.502493	2.9339e-25	0.502493
CEP152	0.501601	3.66931e-25	0.501601
PINK1	-0.50147	3.79253e-25	0.50147
RRM1	0.501347	3.91133e-25	0.501347
SYNC	-0.501091	4.17012e-25	0.501091
SNX33	-0.500892	4.38218e-25	0.500892
EVC	-0.500612	4.7004e-25	0.500612
LTBP3	-0.500598	4.71664e-25	0.500598
SNRPD1	0.500404	4.95027e-25	0.500404
FAM13C	-0.50036	5.00507e-25	0.50036
GFRA1	-0.50032	5.05566e-25	0.50032
SYPL2	-0.49983	5.71276e-25	0.49983
CNOT9	0.499582	6.07687e-25	0.499582
WBP1L	-0.499195	6.69e-25	0.499195
BORA	0.49908	6.88437e-25	0.49908
FANCA	0.498466	8.01837e-25	0.498466
DIP2C	-0.497994	9.01445e-25	0.497994
MCM2	0.497893	9.24075e-25	0.497893
STIL	0.497772	9.52269e-25	0.497772
DKC1	0.496949	1.16715e-24	0.496949
PRICKLE2	-0.496398	1.33695e-24	0.496398
KCNK3	-0.496308	1.367e-24	0.496308
DDIAS	0.495806	1.54669e-24	0.495806
MXRA7	-0.495255	1.77093e-24	0.495255
PRC1	0.494946	1.90999e-24	0.494946
HSPD1	0.494583	2.08805e-24	0.494583
TGFB1I1	-0.493591	2.66108e-24	0.493591
CDCA3	0.493526	2.70344e-24	0.493526
POC1A	0.492783	3.24014e-24	0.492783
SNRPF	0.492677	3.32511e-24	0.492677
AMIGO1	-0.492273	3.66819e-24	0.492273
ZFYVE1	-0.491958	3.95952e-24	0.491958
HSPB7	-0.491783	4.13138e-24	0.491783
SYNPO	-0.491472	4.45517e-24	0.491472
BLM	0.491278	4.66953e-24	0.491278
PDZRN3	-0.490077	6.24276e-24	0.490077
ARHGAP11B	0.490031	6.31292e-24	0.490031
ZNF195	0.489822	6.63978e-24	0.489822
GSN	-0.489626	6.96077e-24	0.489626
ACYP1	0.489612	6.98423e-24	0.489612
E2F1	0.489577	7.04217e-24	0.489577
ADAMTS8	-0.489568	7.05793e-24	0.489568
PIF1	0.489201	7.71068e-24	0.489201
STMN1	0.488944	8.20212e-24	0.488944
FIGNL1	0.488462	9.20923e-24	0.488462
GEN1	0.488261	9.66246e-24	0.488261
MTBP	0.487579	1.13793e-23	0.487579
PLK1	0.487488	1.16298e-23	0.487488
RNF150	-0.487219	1.24017e-23	0.487219
ITIH5	-0.487137	1.2648e-23	0.487137
ZCCHC24	-0.487125	1.26832e-23	0.487125
POMP	0.486961	1.31911e-23	0.486961
C4orf46	0.486691	1.40689e-23	0.486691
E2F2	0.486384	1.5136e-23	0.486384
NDC1	0.486259	1.55963e-23	0.486259
RBMX	0.485823	1.73007e-23	0.485823
SYNGR1	-0.485602	1.82352e-23	0.485602
FAM129A	-0.485486	1.87443e-23	0.485486
RDM1	0.485002	2.10295e-23	0.485002
BRCA2	0.484967	2.12037e-23	0.484967
DUT	0.484501	2.36779e-23	0.484501
BARD1	0.484173	2.5594e-23	0.484173
GMNN	0.483987	2.67421e-23	0.483987
NUP35	0.483969	2.68565e-23	0.483969
CENPS	0.483959	2.69234e-23	0.483959
LAMB2	-0.483755	2.82506e-23	0.483755
SORBS1	-0.483386	3.08232e-23	0.483386
PAICS	0.482964	3.40505e-23	0.482964
MSH2	0.481534	4.76648e-23	0.481534
CAND2	-0.480745	5.73456e-23	0.480745
NEGR1	-0.479755	7.2269e-23	0.479755
RCAN2	-0.47935	7.94069e-23	0.47935
SYNPO2	-0.479331	7.97694e-23	0.479331
MYL9	-0.479295	8.04369e-23	0.479295
SLIT3	-0.479263	8.10467e-23	0.479263
EME1	0.478624	9.40296e-23	0.478624
FBXL22	-0.478504	9.66766e-23	0.478504
DTYMK	0.478114	1.05858e-22	0.478114
ATP8B2	-0.478032	1.07884e-22	0.478032
EEF1E1	0.478016	1.08272e-22	0.478016
POLR3G	0.477941	1.1018e-22	0.477941
MIS18A	0.477648	1.17915e-22	0.477648
CTSF	-0.477627	1.185e-22	0.477627
MSRB3	-0.477322	1.27176e-22	0.477322
HAT1	0.477295	1.2797e-22	0.477295
TBC1D31	0.477088	1.3425e-22	0.477088
FOXM1	0.476389	1.57749e-22	0.476389
ADAMTSL3	-0.476259	1.62563e-22	0.476259
TTLL11	-0.47599	1.72965e-22	0.47599
MYLK	-0.475274	2.03945e-22	0.475274
HMGN1	0.475223	2.06344e-22	0.475223
DNMT1	0.475017	2.16355e-22	0.475017
TACC3	0.474848	2.24885e-22	0.474848
SKA2	0.474806	2.27078e-22	0.474806
CDC20	0.474618	2.37058e-22	0.474618
FAXDC2	-0.474431	2.47479e-22	0.474431
PGM5	-0.474152	2.63794e-22	0.474152
MAP3K3	-0.474127	2.65296e-22	0.474127
SNRPE	0.474075	2.68518e-22	0.474075
ATP2B4	-0.473557	3.02275e-22	0.473557
TRAIP	0.473441	3.10361e-22	0.473441
RIPOR1	-0.473256	3.23757e-22	0.473256
PRELP	-0.472982	3.44686e-22	0.472982
ATOH8	-0.471884	4.42621e-22	0.471884
CAVIN2	-0.471815	4.49539e-22	0.471815
C1QTNF7	-0.471774	4.53785e-22	0.471774
CASQ2	-0.471742	4.57093e-22	0.471742
FAM72B	0.471652	4.66546e-22	0.471652
RAB11FIP5	-0.471602	4.71839e-22	0.471602
DIXDC1	-0.471447	4.88712e-22	0.471447
TLN1	-0.471284	5.07122e-22	0.471284
ACACB	-0.47095	5.47129e-22	0.47095
RUSC2	-0.47047	6.09945e-22	0.47047
RERG	-0.470412	6.179e-22	0.470412
EED	0.470306	6.32973e-22	0.470306
SPEG	-0.470097	6.63597e-22	0.470097
PLIN4	-0.469553	7.50234e-22	0.469553
RMI1	0.469351	7.85242e-22	0.469351
TOP2A	0.46933	7.88858e-22	0.46933
STON1	-0.469288	7.9642e-22	0.469288
SASS6	0.469273	7.99092e-22	0.469273
DCHS1	-0.469261	8.01368e-22	0.469261
SEMA6C	-0.46907	8.36507e-22	0.46907
HSPB6	-0.468831	8.82791e-22	0.468831
TEFM	0.468453	9.61094e-22	0.468453
DDR2	-0.468227	1.01123e-21	0.468227
SCLT1	0.468189	1.01981e-21	0.468189
ATAD5	0.468071	1.04715e-21	0.468071
DUSP3	-0.46794	1.07852e-21	0.46794
AOC3	-0.467926	1.0819e-21	0.467926
PRIMA1	-0.467865	1.09685e-21	0.467865
KLF9	-0.467714	1.13446e-21	0.467714
FAM72D	0.46748	1.19558e-21	0.46748
CYBRD1	-0.467062	1.31276e-21	0.467062
MFAP4	-0.466766	1.40257e-21	0.466766
PODN	-0.466715	1.41881e-21	0.466715
CCDC138	0.466487	1.49304e-21	0.466487
NPR1	-0.466165	1.60399e-21	0.466165
LIN9	0.466142	1.61251e-21	0.466142
ZNF467	-0.466127	1.61777e-21	0.466127
PSMD14	0.466086	1.63269e-21	0.466086
SYNM	-0.466037	1.65072e-21	0.466037
PELI3	-0.4658	1.74031e-21	0.4658
RASIP1	-0.465766	1.75347e-21	0.465766
GLMN	0.465531	1.84773e-21	0.465531
AMOTL1	-0.465496	1.86197e-21	0.465496
SUN2	-0.46542	1.89385e-21	0.46542
ADAM33	-0.465127	2.02144e-21	0.465127
RPS6KA2	-0.464998	2.08022e-21	0.464998
EHD2	-0.46487	2.13998e-21	0.46487
GGCT	0.464795	2.17591e-21	0.464795
CBX6	-0.464747	2.19913e-21	0.464747
ACKR1	-0.464356	2.39879e-21	0.464356
MRPL13	0.464344	2.40511e-21	0.464344
A2M	-0.464323	2.41605e-21	0.464323
C14orf132	-0.464305	2.42595e-21	0.464305
CCDC34	0.464253	2.45389e-21	0.464253
FBLN1	-0.46405	2.56712e-21	0.46405
SETBP1	-0.463984	2.60503e-21	0.463984
NKRF	0.463441	2.93758e-21	0.463441
NPM1	0.462952	3.2727e-21	0.462952
SCUBE2	-0.462928	3.28976e-21	0.462928
PPP1R3C	-0.462215	3.85003e-21	0.462215
PSMA5	0.462202	3.86108e-21	0.462202
TEF	-0.462173	3.88532e-21	0.462173
SFRP1	-0.46216	3.89688e-21	0.46216
ERCC6L	0.461844	4.17743e-21	0.461844
CRTC3	-0.461743	4.271e-21	0.461743
CDCA7	0.461671	4.33948e-21	0.461671
TNFSF12	-0.461629	4.37892e-21	0.461629
LIG1	0.461375	4.6307e-21	0.461375
ST6GALNAC6	-0.461336	4.67013e-21	0.461336
COMMD8	0.461269	4.74011e-21	0.461269
FLNA	-0.461211	4.80023e-21	0.461211
TRIP13	0.461168	4.84611e-21	0.461168
RPE	0.460953	5.07941e-21	0.460953
TAGLN	-0.460808	5.24439e-21	0.460808
BRIX1	0.460679	5.39447e-21	0.460679
MCM3	0.460554	5.54428e-21	0.460554
GALNT17	-0.460421	5.70835e-21	0.460421
SGCA	-0.460398	5.73631e-21	0.460398
PYGM	-0.460329	5.82341e-21	0.460329
FBLN5	-0.460225	5.95832e-21	0.460225
FGF10	-0.460208	5.9804e-21	0.460208
CPED1	-0.460194	5.99838e-21	0.460194
MRPL47	0.460006	6.25055e-21	0.460006
EML1	-0.459971	6.29804e-21	0.459971
NDN	-0.459671	6.72459e-21	0.459671
CISD2	0.459639	6.77162e-21	0.459639
NOP58	0.459376	7.17164e-21	0.459376
RASD2	-0.459193	7.46364e-21	0.459193
CNN1	-0.458958	7.85685e-21	0.458958
HSPB8	-0.458837	8.0654e-21	0.458837
PSMA3	0.4588	8.13059e-21	0.4588
KIF20B	0.458796	8.13792e-21	0.458796
TCERG1	0.458645	8.41095e-21	0.458645
MN1	-0.458362	8.94331e-21	0.458362
GNAL	-0.458113	9.44092e-21	0.458113
CAVIN1	-0.457966	9.74689e-21	0.457966
TIMELESS	0.45793	9.82384e-21	0.45793
CDT1	0.457752	1.02123e-20	0.457752
CENPL	0.457718	1.02863e-20	0.457718
ZNF362	-0.457704	1.0318e-20	0.457704
TARDBP	0.457544	1.06817e-20	0.457544
CHEK2	0.45743	1.09504e-20	0.45743
LDB3	-0.457351	1.11379e-20	0.457351
LRFN5	-0.456836	1.24522e-20	0.456836
ANGPTL1	-0.456487	1.34298e-20	0.456487
SMIM15	0.456428	1.36012e-20	0.456428
POLA2	0.456259	1.4106e-20	0.456259
MKI67	0.45623	1.41949e-20	0.45623
RMI2	0.45591	1.52114e-20	0.45591
FAM72C	0.455857	1.53844e-20	0.455857
CMC2	0.455464	1.67451e-20	0.455464
KCTD10	-0.454935	1.8762e-20	0.454935
LIMS2	-0.454739	1.95699e-20	0.454739
CALCOCO1	-0.454357	2.12422e-20	0.454357
CHORDC1	0.454341	2.13176e-20	0.454341
RTL8B	-0.454215	2.19017e-20	0.454215
DMD	-0.454079	2.25478e-20	0.454079
AUNIP	0.453622	2.48669e-20	0.453622
FLNC	-0.453397	2.6094e-20	0.453397
NME1	0.453385	2.61603e-20	0.453385
ADCY9	-0.453345	2.63855e-20	0.453345
FOXN3	-0.453159	2.74572e-20	0.453159
C8orf76	0.453012	2.83328e-20	0.453012
PPIH	0.452999	2.84089e-20	0.452999
ADGRA2	-0.45273	3.00907e-20	0.45273
FAT4	-0.452356	3.25882e-20	0.452356
SNRPA1	0.451953	3.55111e-20	0.451953
MPHOSPH6	0.45194	3.56077e-20	0.45194
SCN7A	-0.451424	3.97364e-20	0.451424
KIF22	0.451403	3.99163e-20	0.451403
SMOC2	-0.45128	4.09748e-20	0.45128
NUP107	0.451148	4.21397e-20	0.451148
CCNF	0.451054	4.29894e-20	0.451054
PPAT	0.450768	4.56776e-20	0.450768
ALG6	0.450658	4.67552e-20	0.450658
TMEM161B	0.45035	4.99065e-20	0.45035
PDK2	-0.450274	5.0716e-20	0.450274
SNRPA	0.450142	5.21497e-20	0.450142
WTIP	-0.450066	5.2999e-20	0.450066
CCDC18	0.449698	5.72877e-20	0.449698
FHL1	-0.449503	5.97e-20	0.449503
CEP68	-0.448981	6.66398e-20	0.448981
CNTNAP1	-0.448963	6.68956e-20	0.448963
ACTA2	-0.448907	6.76945e-20	0.448907
NCAPD3	0.448878	6.81139e-20	0.448878
EMILIN1	-0.448858	6.83884e-20	0.448858
KIAA1644	-0.448812	6.90586e-20	0.448812
GINS4	0.448647	7.15095e-20	0.448647
P3H3	-0.448534	7.32208e-20	0.448534
PHLDB1	-0.44844	7.46916e-20	0.44844
RECQL4	0.448182	7.88472e-20	0.448182
AHDC1	-0.448132	7.96863e-20	0.448132
MYBL2	0.448109	8.00643e-20	0.448109
NSD2	0.447705	8.71684e-20	0.447705
NCKAP5L	-0.447612	8.88803e-20	0.447612
ST5	-0.447337	9.41662e-20	0.447337
GAR1	0.447233	9.62294e-20	0.447233
GSTM5	-0.447192	9.7067e-20	0.447192
EPHX1	-0.447118	9.85791e-20	0.447118
SEMA3G	-0.447032	1.00384e-19	0.447032
